# Supplementary material for: 6-Year Periodicity and Variable Synchronicity in a Mass-Flowering Plant
Source: PLoS One. 2011 Dec 7;6(12):e28140. doi: 10.1371/journal.pone.0028140 (PMC3233548; doi:10.1371/journal.pone.0028140)
Supplement: Table S1 — The contingency table for the chi-square test to examine the difference in synchronicity between Mt. Yae and Mt. Katsuu. (XLS) [file pone.0028140.s005.xls]

## Sheet: Sheet1 (2)
Table S1. Contingency table of the number of flowering individuals at Mt. Katsuu and Mt. Yae in off years (2009+2011) and mass-flowering year (2011).
	off years	mass-flowering year	total
Mt. Katsuu	11	1882	1893
Mt. Yae	10	1043	1053
total	21	2925	2946
