# Supplementary material for: 6-Year Periodicity and Variable Synchronicity in a Mass-Flowering Plant
Source: PLoS One. 2011 Dec 7;6(12):e28140. doi: 10.1371/journal.pone.0028140 (PMC3233548; doi:10.1371/journal.pone.0028140)
Supplement: Table S2 — The contingency table for the chi-square test to examine the difference in synchronicity between Mt. Yae, Mt. Katsuu and Mt. Nago. (XLS) [file pone.0028140.s006.xls]

## Sheet: Sheet1 (2)
Table S2. Contingency table of the number of flowering individuals at Mt. Katsuu, Mt. Yae and Mt. Nago in off years (2009+2011) and mass-flowering year (2011).
	off years	mass-flowering year	total
Mt. Katsuu	11	1882	1893
Mt. Yae	10	1043	1053
Mt. Nago	64	484	548
total	85	3409	3494
