# Supplementary material for: 6-Year Periodicity and Variable Synchronicity in a Mass-Flowering Plant
Source: PLoS One. 2011 Dec 7;6(12):e28140. doi: 10.1371/journal.pone.0028140 (PMC3233548; doi:10.1371/journal.pone.0028140)
Supplement: Table S3 — The contingency table for the chi-square test to examine the difference in synchronicity between Mt. Yae, Mt. Katsuu and Awa. (XLS) [file pone.0028140.s007.xls]

## Sheet: Sheet1 (2)
Table S3. Contingency table of the number of flowering individuals at Mt. Katsuu, Mt. Yae and Awa in off years (2009+2011) and mass-flowering year (2011).
	off years	mass-flowering year	total
Mt. Katsuu	11	1882	1893
Mt. Yae	10	1043	1053
Awa	31	34	65
total	52	2959	3011
