# Supplementary material for: 6-Year Periodicity and Variable Synchronicity in a Mass-Flowering Plant
Source: PLoS One. 2011 Dec 7;6(12):e28140. doi: 10.1371/journal.pone.0028140 (PMC3233548; doi:10.1371/journal.pone.0028140)
Supplement: Table S4 — Localities and geographical coordinates of observed or/and sampling populations, where the extent of observed areas in each population and the sampling numbers of Strobilanthes flexicaulis and S. tashiroi in pure populations are shown. (XLS) [file pone.0028140.s008.xls]

## Sheet: Table集団
Table S4. Locations of study sites and sampling numbers.
Population	Locality	Geographical coordinate (N/E)	Extent (m x m)	S. flexicaulis	S. tashiroi
Mt. Iyu	Kunigami-son	26˚42/128˚11	3 x15	–	–
Mt. Katsuu	Nago City	26˚38/127˚56	5 x 300	19	–
Mt. Yae	Motobu-cho	26˚38/127˚55	5 x100	–	–
Mt. Oppa	Nakijin-son	26˚40/127˚57	10 x 50	–	–
Mt. Nago	Nago City	26˚35/128˚00	10 x 100	–	–
Awa	Nago City	26˚37/127˚55	3 x 100	24	–
Mt. Tano	Nago City	26˚36/128˚03	–	–	5
Mt. Shioya-fuji	Ohgimi-son	26˚41/128˚07	–	–	12
Mt. Nishime	Kunigami-son	26˚48/128˚16	–	–	21
Mt. Terukubi	Kunigami-son	26˚46/128˚15	–	–	10
Mt. Yonaha	Kunigami-son	26˚44/128˚12	–	–	10
Okuma	Kunigami-son	26˚43/128˚12	–	–	10
