# Supplementary material for: 6-Year Periodicity and Variable Synchronicity in a Mass-Flowering Plant
Source: PLoS One. 2011 Dec 7;6(12):e28140. doi: 10.1371/journal.pone.0028140 (PMC3233548; doi:10.1371/journal.pone.0028140)
Supplement: Table S6 — The contingency table for the chi-square test to examine the difference in fruit predation rate between the mass-flowering year and off years in Strobilanthes tashiroi. (XLS) [file pone.0028140.s010.xls]

## Sheet: Sheet1 (2)
Table S6. Contingency table of fruit predation for S. tashiroi in off years (2009+2011) and the mass-flowering year (2011).
	no predated	predated	total
off years	121	83	204
mass-flowering year	86	4	90
total	207	87	294
